# Supplementary material for: Brain-wide mapping of neural activity controlling zebrafish exploratory locomotion
Source: eLife. 2016 Mar 22;5:e12741. doi: 10.7554/eLife.12741 (PMC4841782; doi:10.7554/eLife.12741)
Supplement: Figure 1—source data 1. — This zip file contains the swim data (Matlab -- figure1e_sourcedata.mat) and analysis scripts (Matlab -- figure1e.m, cumulativespont.m) used to generate Figure 1E. Please refer to figure1e.m for specific instructions. DOI: http://dx.doi.org/10.7554/eLife.12741.004 [file elife-12741-fig1-data1.zip]

Archive with 3 entries (3 files):
- cumulativespont.m
- figure1e.m
- figure1e_sourcedata.mat
