# Supplementary material for: Brain-wide mapping of neural activity controlling zebrafish exploratory locomotion
Source: eLife. 2016 Mar 22;5:e12741. doi: 10.7554/eLife.12741 (PMC4841782; doi:10.7554/eLife.12741)
Supplement: Supplementary file 1. — DOI: http://dx.doi.org/10.7554/eLife.12741.029 [file elife-12741-supp1.zip]

Archive with 2 entries (2 files):
- spontaneous-turning.ipynb
- spontaneous-turning.html
